# Supplementary material for: Disentangling factors affecting bacterial transcriptional regulatory network inference
Source: iScience. 2026 Jul 16;29(8):116834. doi: 10.1016/j.isci.2026.116834 (PMC13401006; doi:10.1016/j.isci.2026.116834)
Supplement: Table S1. Table of regulatory dominant genes in PRECISE-1K [file mmc2.csv]

	Gene Name	RegulonDB Regulators	Dominant iModulon	iModulon associated Regulators
1	yaaJ		Fnr-2	Fnr
2	dnaK	RpoH	RpoH	RpoH
3	rpsT		ppGpp	ppGpp
4	dapB	RpoD, ArgP, Nac	Lysine/T2SS	ArgP
5	carA	RpoD, ArcA, ArgR, CpxR, IHF, PepA, PurR, RutR	Pyrimidine	PurR or UTP
6	carB	RpoD, ArgR, CpxR, IHF, PepA, PurR, RutR	Pyrimidine	PurR or UTP
7	leuD	RpoD	Leucine	LeuO and Leu-tRNA and ppGpp
8	leuC	RpoD	Leucine	LeuO and Leu-tRNA and ppGpp
9	leuB	RpoD	Leucine	LeuO and Leu-tRNA and ppGpp
10	leuA	RpoD	Leucine	LeuO and Leu-tRNA and ppGpp
11	ilvI	RpoD, Lrp	Lrp	Lrp
12	ilvH	RpoD, Lrp	Lrp	Lrp
13	yadI		Crp-1	Crp
14	folK	RpoD, RpoS	ppGpp	ppGpp
15	ldcC	GlaR	RpoS	RpoS
16	metQ	HypT, MetJ	Methionine	MetJ
17	metI	HypT, MetJ	Methionine	MetJ
18	metN	HypT	Methionine	MetJ
19	fadE	ArcA, FadR, LldR, OmpR, PdhR	Fatty Acid	FadR
20	gpt		ppGpp	ppGpp
21	mmuP		Methionine	MetJ
22	yagG		Xylose	Crp and XylR
23	yagH		Xylose	Crp and XylR
24	xynR	Fur	Arginine	ArgR
25	argF	RpoD, ArgR, Fur	Arginine	ArgR
26	ykgM	Zur	Zinc-1	Zur or ZntR or CueR
27	ykgE	Nac	YieP	YieP
28	ykgG		YieP	YieP
29	yahK		RpoS	RpoS
30	yahN	CRP	Crp-1	Crp
31	yahO		RpoS	RpoS
32	prpB	CRP, Cra	Propionate	PrpR and RpoN and Cra and Crp
33	prpC	CRP, Cra	Propionate	PrpR and RpoN and Cra and Crp
34	prpD	CRP, Cra	Propionate	PrpR and RpoN and Cra and Crp
35	prpE	CRP, Cra	Propionate	PrpR and RpoN and Cra and Crp
36	codB	RpoD, Nac, PurR	Pyrimidine	PurR or UTP
37	codA	RpoD, Nac, PurR	Pyrimidine	PurR or UTP
38	mhpR	RpoD, CRP	ArcA	ArcA
39	tauA	Cbl, CysB, Nac	Sulfate	Cbl and CysB
40	tauB	Cbl, CysB	Sulfate	Cbl and CysB
41	tauC	Cbl, CysB	Sulfate	Cbl and CysB
42	iprA		Fnr-2	Fnr
43	psiF	PhoB	RpoS	RpoS
44	aroL	RpoD, TrpR, TyrR	Tyr/Trp/Phe	TyrR or TrpR or Trp-tRNA
45	queA	Fis	ppGpp	ppGpp
46	tgt		ppGpp	ppGpp
47	yajO	Nac	RpoS	RpoS
48	thiI		ppGpp	ppGpp
49	tig		Translation	DksA
50	ybaE		Crp-1	Crp
51	mdlA		SoxS	SoxS
52	mdlB		SoxS	SoxS
53	glnK		NtrC-2	NtrC and RpoN
54	amtB		NtrC-2	NtrC and RpoN
55	ybaY		RpoS	RpoS
56	ylaC		ArcA	ArcA
57	ybaN	Fur, GlaR	Fur-2	Fur
58	apt	RpoD, GlaR	ppGpp	ppGpp
59	htpG	RpoH, AscG, CRP, Nac	RpoH	RpoH
60	hemH	RpoD, Nac, OxyR	OxyR	OxyR
61	gsk	RpoD	ppGpp	ppGpp
62	ybaL	Nac	SoxS	SoxS
63	glsA	RpoS, GadX	GadXW	GadX and GadW
64	ybaT	RpoS, GadX	GadXW	GadX and GadW
65	cnoX		RpoH	RpoH
66	glxR	AllR	FucR/AllR/AraC	FucR or AllR or AraC
67	allB	AllR	FucR/AllR/AraC	FucR or AllR or AraC
68	purK	RpoD, PurR	Purine	PurR and ppGpp
69	purE	RpoD, PurR	Purine	PurR and ppGpp
70	folD		Purine	PurR and ppGpp
71	ybcV	Nac, PdhR	ArcA	ArcA
72	cusS	RpoD, CusR, HprR, PhoB	Copper	CusR or CueR or HprR
73	cusR	RpoD, CusR, HprR, PhoB	Copper	CusR or CueR or HprR
74	cusC	RpoD, CusR, Fur, HprR, PhoB	Copper	CusR or CueR or HprR
75	cusF	RpoD, CusR, HprR, PhoB, YciT	Copper	CusR or CueR or HprR
76	cusB	RpoD, CusR, HprR, PhoB	Copper	CusR or CueR or HprR
77	cusA	RpoD, CusR, HprR, PhoB	Copper	CusR or CueR or HprR
78	ybdK	Nac	RpoS	RpoS
79	entD	RpoD, Fur	Fur-1	Fur
80	fepA	RpoD, Fur, OmrA, OmrB	Fur-1	Fur
81	fes	RpoD, FNR, Fur	Fur-1	Fur
82	entF	RpoD, CRP, FNR, Fur	Fur-1	Fur
83	fepC	RpoD, Fur	Fur-2	Fur
84	fepG	RpoD, Fur	Fur-2	Fur
85	fepD	RpoD, Fur	Fur-2	Fur
86	entS	RpoD, Fur	Fur-2	Fur
87	fepB	RpoD, Fur, RutR	Fur-2	Fur
88	entC	RpoD, Fur	Fur-1	Fur
89	entE	RpoD, Fur	Fur-1	Fur
90	entB	RpoD, Fur	Fur-1	Fur
91	entA	RpoD, Fur	Fur-1	Fur
92	entH	RpoD, Fur	Fur-1	Fur
93	hcxA		Methionine	MetJ
94	ybdL		Methionine	MetJ
95	ahpC	RpoD, Nac, OxyR	OxyR	OxyR
96	ahpF	RpoD, RpoE, OxyR	OxyR	OxyR
97	dcuC	FNR	Fnr-2	Fnr
98	mrdA	GlaR	ppGpp	ppGpp
99	gltJ	FlhDC	Glutamine	NtrC
100	nagE	RpoD, CRP, NagC	GlcNAc	NagC and Crp
101	chiP	ChiX, NagC	Crp-1	Crp
102	fldA	SoxS	SoxS	SoxS
103	kdpB	RpoD, KdpE	Potassium	KdpE
104	kdpA	RpoD, ArcA, KdpE	Potassium	KdpE
105	ybgA	RpoS	RpoS	RpoS
106	phr	RpoS	RpoS	RpoS
107	abrB		Fnr-2	Fnr
108	ybgS		RpoS	RpoS
109	galT	RpoD, RpoS, CRP, GalR, GalS, H-NS, HU	Galactose	RpoS and GalR and GalS and Crp
110	modB	RpoD, ModE	Molybdenum	Crp and FliA and ModE
111	pgl		RpoS	RpoS
112	bioA	BirA	Biotin	BirA
113	bioB	BirA	Biotin	BirA
114	bioF	BirA	Biotin	BirA
115	bioC	BirA	Biotin	BirA
116	bioD	BirA	Biotin	BirA
117	ybhN		RpoS	RpoS
118	clsB		RpoS	RpoS
119	ybhP		RpoS	RpoS
120	ybhQ		Crp-1	Crp
121	ybiX		Fur-1	Fur
122	fiu	Fur, RybB	Fur-1	Fur
123	mcbA	McbR, Nac	RpoS	RpoS
124	ybiO		RpoS	RpoS
125	glnQ	RpoN, NtrC	Glutamine	NtrC
126	glnP	RpoN, GlnZ, IHF, NtrC	Glutamine	NtrC
127	glnH	RpoN, IHF, NtrC, ZraR	Glutamine	NtrC
128	dps	RpoD, RpoS, ArgR, Fis, H-NS	RpoS	RpoS
129	iaaA	Nac	Cysteine-1	CysB
130	bssR	Fur	Fnr-3	Fnr
131	grxA	OxyR	OxyR	OxyR
132	artJ	RpoD, ArgR	Arginine	ArgR
133	poxB	RpoD, RpoS, FNR, NarL, NsrR, OxyR	RpoS	RpoS
134	hcr	RpoE, FNR, NarL, NsrR, OxyR	Fnr-2	Fnr
135	hcp	RpoE, FNR, NarL, NsrR, OxyR	Fnr-2	Fnr
136	dmsA	RpoD, FNR, Fur, IHF, ModE, NarL	Fnr-1	Fnr
137	dmsB	RpoD, FNR, Fur, IHF, ModE, NarL	Fnr-1	Fnr
138	dmsC	RpoD, FNR, Fur, IHF, ModE, NarL	Fnr-1	Fnr
139	ycaC	Nac	RpoS	RpoS
140	pflB	RpoD, ArcA, CRP, FNR, IHF, NarL	Fnr-1	Fnr
141	focA	RpoD, CRP, FNR, IHF, NarL	Fnr-3	Fnr
142	ycaO		ppGpp	ppGpp
143	ycaP		RpoS	RpoS
144	rpsA	RpoD, RpsA	Translation	DksA
145	msbA		ppGpp	ppGpp
146	ycbJ		Fnr-2	Fnr
147	asnS		ppGpp	ppGpp
148	pyrD	RpoD, PurR	Pyrimidine	PurR or UTP
149	sulA	RpoD, LexA, RcdA	DNA Damage	LexA
150	csgI	CsgD, GlaR	RpoS	RpoS
151	hyaA	RpoD, RpoS, IscR, YdeO	Microaerobic	RpoS and Fis and NarP and NarL and AppY and YdeO and ArcA and IscR
152	hyaB	RpoD, RpoS, IscR, YdeO	Microaerobic	RpoS and Fis and NarP and NarL and AppY and YdeO and ArcA and IscR
153	hyaC	RpoD, RpoS, IscR, YdeO	Microaerobic	RpoS and Fis and NarP and NarL and AppY and YdeO and ArcA and IscR
154	yccJ	CsgD	RpoS	RpoS
155	wrbA	CsgD, Nac	RpoS	RpoS
156	rutG	ArcA, NtrC, RutR	NtrC-3	NtrC and RpoN
157	rutF	ArcA, NtrC, RutR	NtrC-3	NtrC and RpoN
158	rutE	ArcA, NtrC, RutR	NtrC-3	NtrC and RpoN
159	rutD	ArcA, NtrC, RutR	NtrC-3	NtrC and RpoN
160	rutC	ArcA, NtrC, RutR	NtrC-3	NtrC and RpoN
161	rutB	ArcA, Nac, NtrC, RutR	NtrC-3	NtrC and RpoN
162	rutA	ArcA, NtrC, RutR	NtrC-3	NtrC and RpoN
163	csgG	RpoD, RpoS, BasR, BtsR, CpxR, Cra, CsgD, FliZ, H-NS, IHF, McaS, MlrA, MqsA, OmpR, OmrA, OmrB, RcdA, RprA, RstA, RybB	Curli-1	RpoS and FliZ and CpxR and CsgD and BtsR
164	csgF	RpoD, RpoS, BasR, BtsR, CpxR, Cra, CsgD, FliZ, H-NS, IHF, McaS, MlrA, MqsA, OmpR, OmrA, OmrB, RcdA, RprA, RstA, RybB	Curli-1	RpoS and FliZ and CpxR and CsgD and BtsR
165	csgE	RpoD, RpoS, BasR, BtsR, CpxR, Cra, CsgD, FliZ, H-NS, IHF, McaS, MlrA, MqsA, OmpR, OmrA, OmrB, RcdA, RprA, RstA, RybB	Curli-1	RpoS and FliZ and CpxR and CsgD and BtsR
166	csgD	RpoD, RpoS, BasR, BtsR, CpxR, Cra, CsgD, FliZ, H-NS, IHF, McaS, MlrA, MqsA, OmpR, OmrA, OmrB, RcdA, RprA, RstA, RybB	Curli-1	RpoS and FliZ and CpxR and CsgD and BtsR
167	csgB	RpoD, RpoS, BtsR, CpxR, CsgD	Curli-2	RpoS and FliZ and CpxR and CsgD and BtsR
168	csgA	RpoD, RpoS, BtsR, CpxR, CsgD	Curli-2	RpoS and FliZ and CpxR and CsgD and BtsR
169	msyB	RpoS	RpoS	RpoS
170	flgN	CsgD, FlhDC	FliA	FliA
171	flgM	CsgD, FlhDC, OmrA, OmrB	FliA	FliA
172	flgA	FlhDC	FlhDC-2	FlhDC
173	flgB	FlhDC	FlhDC-2	FlhDC
174	flgC	FlhDC	FlhDC-2	FlhDC
175	flgD	FlhDC	FlhDC-2	FlhDC
176	flgE	FlhDC	FlhDC-2	FlhDC
177	flgF	FlhDC	FlhDC-2	FlhDC
178	flgG	FlhDC	FlhDC-2	FlhDC
179	flgH	FlhDC	FlhDC-2	FlhDC
180	flgI	FlhDC	FlhDC-2	FlhDC
181	flgJ	FlhDC	FlhDC-2	FlhDC
182	flgK		FliA	FliA
183	flgL		FliA	FliA
184	rluC		ppGpp	ppGpp
185	yceD		ppGpp	ppGpp
186	fhuE	Fur, GlaR	Fur-1	Fur
187	ycfP		Fnr-2	Fnr
188	ldtC	RpoD, CpxR	CpxR	CpxR
189	pepT		Fnr-1	Fnr
190	purB	RpoD, PurR	Purine	PurR and ppGpp
191	ymfJ		YmfT	YmfT
192	ymfT		YmfT	YmfT
193	ycgZ	RpoD, RpoS, BluR, MarA	Biofilm	RpoS and ppGpp and BluR and MarA
194	ymgA	RpoD, RpoS, BluR, MarA	Biofilm	RpoS and ppGpp and BluR and MarA
195	ariR	RpoD, RpoS, BluR, MarA	Biofilm	RpoS and ppGpp and BluR and MarA
196	ymgC	RpoD, RpoS, BluR, MarA	Biofilm	RpoS and ppGpp and BluR and MarA
197	pdeG	GlaR	Biofilm	RpoS and ppGpp and BluR and MarA
198	pliG	GlaR, Zur	Zinc-1	Zur or ZntR or CueR
199	ycgB	Nac	RpoS	RpoS
200	ycgR		FliA	FliA
201	ymgE		RpoS	RpoS
202	treA	RpoS	RpoS	RpoS
203	dhaM	SrsR	DhaR	DhaR
204	dhaL	SrsR	DhaR	DhaR
205	dhaK	Nac, SrsR	DhaR	DhaR
206	ychH	RpoD, CRP	Crp-1	Crp
207	chaB	CpxR, GlaR	RpoS	RpoS
208	narK	RpoD, FNR, IHF, Nac, NarL	FDH-N/NRA	NarL and Fnr
209	narG	RpoD, FNR, IHF, NarL, Rob	FDH-N/NRA	NarL and Fnr
210	narH	RpoD, FNR, IHF, NarL	FDH-N/NRA	NarL and Fnr
211	narJ	RpoD, FNR, IHF, NarL	FDH-N/NRA	NarL and Fnr
212	narI	RpoD, FNR, IHF, NarL	FDH-N/NRA	NarL and Fnr
213	rssB	RpoS, GlaR	RpoS	RpoS
214	kch		GadXW	GadX and GadW
215	tonB	RpoD, Fur	Fur-2	Fur
216	ompW	ArcA, CRP, FNR, NarL	Fnr-3	Fnr
217	yciF	H-NS, McbR	RpoS	RpoS
218	yciG	H-NS, McbR	RpoS	RpoS
219	trpA	RpoD, RydC, TrpR	Tryptophan	TrpR and Trp-tRNA
220	trpB	RpoD, RydC, TrpR	Tryptophan	TrpR and Trp-tRNA
221	trpC	RpoD, RydC, TrpR	Tryptophan	TrpR and Trp-tRNA
222	trpD	RpoD, RydC, TrpR	Tryptophan	TrpR and Trp-tRNA
223	trpE	RpoD, RydC, TrpR	Tryptophan	TrpR and Trp-tRNA
224	ribA	RpoD, SoxS	SoxS	SoxS
225	pyrF	RpoD, RpoH	ppGpp	ppGpp
226	yciH	RpoD, RpoH	ppGpp	ppGpp
227	pdeR	RpoS, FliZ	RpoS	RpoS
228	yciW		Cysteine-1	CysB
229	puuP	RpoS, PuuR	Putrescine	RpoS and ArcA and PuuR
230	puuA	RpoS, AcrR, PuuR	Putrescine	RpoS and ArcA and PuuR
231	puuD	RpoS, CRP, PuuR	Putrescine	RpoS and ArcA and PuuR
232	puuR	RpoS, CRP, PuuR	Putrescine	RpoS and ArcA and PuuR
233	puuC	CRP, PuuR	Putrescine	RpoS and ArcA and PuuR
234	puuB	ArgR, CRP, PuuR	Putrescine	RpoS and ArcA and PuuR
235	puuE	CRP, PuuR, Spf	Putrescine	RpoS and ArcA and PuuR
236	pspE	RpoN, IHF, PspF	Crp-1	Crp
237	ycjM	YcjW	YcjW	YcjW
238	ycjX	RpoH, PgrR	RpoH	RpoH
239	ycjF	RpoH, PgrR	RpoH	RpoH
240	dgcM	OmrA, OmrB, RprA	RpoS	RpoS
241	paaA	RpoD, CRP, IHF, PaaX, SlyA, SrsR	PaaX	Crp and IHF and PaaX and SlyA
242	trg	FliA, CRP	FliA	FliA
243	ydcI	Nac	ArcA	ArcA
244	ydcH		Crp-1	Crp
245	ydcK	GlaR	RpoS	RpoS
246	curA	Nac	RpoS	RpoS
247	mcbR	YgiV	RpoS	RpoS
248	yncG		RpoS	RpoS
249	narV	RpoE, OmpR	NRZ	OmpR
250	narW	RpoE, OmpR	NRZ	OmpR
251	narY	OmpR	NRZ	OmpR
252	narZ	OmpR	NRZ	OmpR
253	narU	OmpR	NRZ	OmpR
254	fdnG	RpoD, CpxR, FNR, NarL, NarP	FDH-N/NRA	NarL and Fnr
255	adhP	Fur	RpoS	RpoS
256	sra	RpoS, RcsB	RpoS	RpoS
257	osmC	RpoD, RpoS, Lrp, NhaR, RcsB	RpoS	RpoS
258	ddpF	NtrC	NtrC-1	RpoN and RpoS and NtrC
259	ddpD	NtrC	NtrC-1	RpoN and RpoS and NtrC
260	ddpC	Nac, NtrC	NtrC-1	RpoN and RpoS and NtrC
261	ddpB	NtrC	NtrC-1	RpoN and RpoS and NtrC
262	ddpA	NtrC	NtrC-1	RpoN and RpoS and NtrC
263	ddpX	NtrC	NtrC-1	RpoN and RpoS and NtrC
264	gadC	RpoD, RpoS, AdiY, FliZ, GadE, GadW, GadX	GadXW	GadX and GadW
265	gadB	RpoD, RpoS, AdiY, FliZ, GadE, GadW, GadX	GadXW	GadX and GadW
266	ydeM	RpoD, GadX	GlcNAc	NagC and Crp
267	ydeN	RpoD, GadX	GlcNAc	NagC and Crp
268	ydeO	RpoD, EvgA, GlaR, H-NS, PhoP	EvgA	EvgA
269	lsrK	CRP, LsrR	Quorum Sensing	Crp and LsrR
270	lsrA	CRP, LsrR	Quorum Sensing	Crp and LsrR
271	lsrC	CRP, LsrR	Quorum Sensing	Crp and LsrR
272	lsrD	CRP, LsrR	Quorum Sensing	Crp and LsrR
273	lsrB	CRP, LsrR	Quorum Sensing	Crp and LsrR
274	lsrF	CRP, LsrR	Quorum Sensing	Crp and LsrR
275	lsrG	CRP, GlaR, LsrR	Quorum Sensing	Crp and LsrR
276	tam	CRP, GlaR, LsrR	RpoS	RpoS
277	dgcZ	RpoD, CpxR	CpxR	CpxR
278	ydeI	RcdA	RpoS	RpoS
279	ydfZ	FNR	Fnr-3	Fnr
280	flxA		FliA	FliA
281	ynfE	RpoD, RpoS, FNR, Nac, NarL	Fnr-1	Fnr
282	ynfF	RpoD, RpoS, FNR, Nac, NarL	Fnr-1	Fnr
283	ynfG	RpoD, RpoS, FNR, Nac, NarL	Fnr-1	Fnr
284	ynfH	RpoD, RpoS, FNR, NarL	Fnr-1	Fnr
285	bidA	RpoD, RpoH, FNR, Mlc, Nac	Fnr-3	Fnr
286	pntB		Lrp	Lrp
287	pntA	ArcA, Nac	Lrp	Lrp
288	ydgC	ArcA	ArcA	ArcA
289	fumC	RpoS, CRP, MarA, Rob, SoxR, SoxS	SoxS	SoxS
290	fumA	RpoD, ArcA, CRP	ArcA	ArcA
291	ydgA		RpoS	RpoS
292	rsxA		ppGpp	ppGpp
293	sodC	RpoS	RpoS	RpoS
294	ydhS	GlaR	RpoS	RpoS
295	ydhY	RpoS, FNR, NarL, NarP	Fnr-2	Fnr
296	ldtE		RpoS	RpoS
297	sufE	RpoD, Fur, IHF, IscR, OxyR	Suf System	NsrR and IHF and IscR and OxyR and Fur and ppGpp
298	sufS	RpoD, Fur, IHF, IscR, OxyR	Suf System	NsrR and IHF and IscR and OxyR and Fur and ppGpp
299	sufD	RpoD, Fur, IHF, IscR, OxyR	Suf System	NsrR and IHF and IscR and OxyR and Fur and ppGpp
300	sufC	RpoD, Fur, IHF, IscR, OxyR	Suf System	NsrR and IHF and IscR and OxyR and Fur and ppGpp
301	sufB	RpoD, Fur, IHF, IscR, OxyR	Suf System	NsrR and IHF and IscR and OxyR and Fur and ppGpp
302	sufA	RpoD, Fur, IHF, IscR, OxyR	Suf System	NsrR and IHF and IscR and OxyR and Fur and ppGpp
303	ydiJ		Purine	PurR and ppGpp
304	ydiL	Nac	Crp-1	Crp
305	ppsA	RpoD, Cra, PdhR	Cra	Cra
306	ydiE	Fur	Fur-1	Fur
307	btuE	RpoD	RpoS	RpoS
308	ydiZ		RpoS	RpoS
309	yniA		RpoS	RpoS
310	tcyP		Cysteine-1	CysB
311	katE	RpoS, Fis	RpoS	RpoS
312	osmE	RpoD, RpoS, Fis	RpoS	RpoS
313	ves	FliA	FliA	FliA
314	astE	RpoN, RpoS, ArgR, NtrC	NtrC-1	RpoN and RpoS and NtrC
315	astB	RpoN, RpoS, ArgR, NtrC	NtrC-1	RpoN and RpoS and NtrC
316	astD	RpoN, RpoS, ArgR, NtrC	NtrC-1	RpoN and RpoS and NtrC
317	astA	RpoN, RpoS, ArgR, NtrC	NtrC-1	RpoN and RpoS and NtrC
318	astC	RpoN, RpoS, ArgR, NtrC	NtrC-1	RpoN and RpoS and NtrC
319	ydjX		Fnr-3	Fnr
320	ydjY		Fnr-3	Fnr
321	ydjZ		Fnr-1	Fnr
322	ynjE		Fnr-1	Fnr
323	ynjH	GlaR, Nac	FliA	FliA
324	yeaG		RpoS	RpoS
325	yeaH		RpoS	RpoS
326	tsaB		ppGpp	ppGpp
327	manX	RpoD, CRP, Cra, DicF, Hfq, Mlc, NagC, SgrS	Crp-2	Crp
328	manY	RpoD, CRP, Cra, Mlc, RpsA, SgrS	Crp-2	Crp
329	manZ	RpoD, CRP, Cra, Mlc, SgrS	Crp-2	Crp
330	yebV		RpoS	RpoS
331	yebE	RpoD, CpxR	CpxR	CpxR
332	purT	PurR	Purine	PurR and ppGpp
333	mepM		Zinc-1	Zur or ZntR or CueR
334	znuA	Nac, OmpR, OxyR, Zur	Zinc-1	Zur or ZntR or CueR
335	znuC	OxyR, Zur	Zinc-1	Zur or ZntR or CueR
336	znuB	RpoD, OxyR, Zur	Zinc-1	Zur or ZntR or CueR
337	flhE	FlhDC	FlhDC-1	FlhDC
338	flhA	FlhDC	FlhDC-2	FlhDC
339	flhB	FlhDC	FlhDC-2	FlhDC
340	cheZ	FliA	FliA	FliA
341	cheY	FliA	FliA	FliA
342	cheB	FliA	FliA	FliA
343	cheR	FliA	FliA	FliA
344	tap	FliA	FliA	FliA
345	tar	FliA, GlaR	FliA	FliA
346	cheW	CpxR	FliA	FliA
347	cheA	CpxR, Nac	FliA	FliA
348	motB	CpxR	FliA	FliA
349	motA	CpxR	FliA	FliA
350	otsA	RpoS	RpoS	RpoS
351	otsB	RpoS	RpoS	RpoS
352	yecR	FlhDC	FlhDC-2	FlhDC
353	yecH		Fnr-3	Fnr
354	fliZ	FliA, RpoD, CsgD, FlhDC, IHF, MatA, NsrR, SutR	FlhDC-2	FlhDC
355	fliA	FliA, RpoD, CsgD, FlhDC, IHF, MatA, SutR, ZraR	FlhDC-2	FlhDC
356	fliC	FliA, MatA, Nac	FliA	FliA
357	fliD	FliA, FlhDC, Nac	FliA	FliA
358	fliS	FliA, FlhDC	FliA	FliA
359	fliT	FliA, FlhDC	FliA	FliA
360	amyA		RpoS	RpoS
361	fliE	CsgD, FlhDC	FlhDC-2	FlhDC
362	fliF	CsgD, FlhDC, PdeL	FlhDC-2	FlhDC
363	fliG	CsgD, FlhDC, PdeL	FlhDC-2	FlhDC
364	fliH	CsgD, FlhDC, PdeL	FlhDC-2	FlhDC
365	fliI	CsgD, FlhDC, PdeL	FlhDC-2	FlhDC
366	fliJ	CsgD, FlhDC, PdeL	FlhDC-2	FlhDC
367	fliK	CsgD, FlhDC, PdeL	FlhDC-2	FlhDC
368	fliL	FliA, RpoD, FlhDC	FlhDC-2	FlhDC
369	fliM	FliA, RpoD, FlhDC	FlhDC-2	FlhDC
370	fliN	FliA, RpoD, FlhDC	FlhDC-2	FlhDC
371	fliO	FliA, RpoD, FlhDC	FlhDC-2	FlhDC
372	fliP	FliA, RpoD, FlhDC	FlhDC-2	FlhDC
373	fliQ	FliA, RpoD, FlhDC	FlhDC-1	FlhDC
374	fliR	FliA, RpoD, FlhDC	FlhDC-1	FlhDC
375	yodD		RpoS	RpoS
376	yedP		RpoS	RpoS
377	zinT	RpoD, OxyR	Zinc-1	Zur or ZntR or CueR
378	yodB	GlaR	Zinc-1	Zur or ZntR or CueR
379	cbl	RpoD, CysB	Cysteine-1	CysB
380	nac	RpoN, Nac	NtrC-2	NtrC and RpoN
381	tsuB		Cysteine-1	CysB
382	tsuA		Cysteine-1	CysB
383	hisG		Histidine	His-tRNA and DksA
384	hisD		Histidine	His-tRNA and DksA
385	hisC		Histidine	His-tRNA and DksA
386	hisB	RpoD	Histidine	His-tRNA and DksA
387	hisH	RpoD	Histidine	His-tRNA and DksA
388	hisA	RpoD	Histidine	His-tRNA and DksA
389	hisF	RpoD	Histidine	His-tRNA and DksA
390	hisI	RpoD	Histidine	His-tRNA and DksA
391	wzzB		ppGpp	ppGpp
392	ugd	Nac	Capsule	RcsAB
393	wcaK		Capsule	RcsAB
394	wzxC		Capsule	RcsAB
395	wcaJ		Capsule	RcsAB
396	cpsG		Capsule	RcsAB
397	cpsB		Capsule	RcsAB
398	wcaI		Capsule	RcsAB
399	gmm		Capsule	RcsAB
400	fcl		Capsule	RcsAB
401	gmd		Capsule	RcsAB
402	wcaF	Nac	Capsule	RcsAB
403	wcaE	Nac	Capsule	RcsAB
404	wcaD		Capsule	RcsAB
405	wcaC		Capsule	RcsAB
406	wcaB	RpoD	Capsule	RcsAB
407	wcaA	RpoD	Capsule	RcsAB
408	wzc	RpoD, RpoE, Nac, RcsAB	Capsule	RcsAB
409	wzb	RpoD, RpoE, Nac	Capsule	RcsAB
410	wza	RpoD, RpoE, Nac	Capsule	RcsAB
411	udk	RbsR	ppGpp	ppGpp
412	yegP		RpoS	RpoS
413	yegR	RpoD, EvgA, Nac	EvgA	EvgA
414	yegS		RpoS	RpoS
415	gatD	RpoD, CRP	Crp-2	Crp
416	gatC	RpoD, CRP	Crp-2	Crp
417	gatB	RpoD, CRP	Crp-2	Crp
418	gatA	RpoD, CRP, Nac	Crp-2	Crp
419	gatZ	RpoD, CRP	Crp-2	Crp
420	gatY	RpoD, CRP	Crp-2	Crp
421	fbaB	RpoS, Cra	RpoS	RpoS
422	thiD		Thiamine-1	Thiamine diphosphate
423	thiM		Thiamine-1	Thiamine diphosphate
424	rcnR	RpoD, RcnR	Nickel/Cobalt	RcnR
425	rcnA	RpoD, RcnR	Nickel/Cobalt	RcnR
426	yehC		Fnr-2	Fnr
427	yehD	GlaR	Fnr-3	Fnr
428	mlrA	RpoD, RpoS, FliZ	RpoS	RpoS
429	yehW	RpoS	RpoS	RpoS
430	yehX	RpoS	RpoS	RpoS
431	yehY	RpoS	RpoS	RpoS
432	osmF	RpoS	RpoS	RpoS
433	yohF		RpoS	RpoS
434	yohJ		YieP	YieP
435	yohK		YieP	YieP
436	galS	RpoD, CRP	Crp-1	Crp
437	cirA	RpoD, Fur, Hfq, OmrA, OmrB, RyhB	Fur-1	Fur
438	nfo	RpoD, SoxS	SoxS	SoxS
439	fruA		Cra	Cra
440	fruK		Cra	Cra
441	fruB	Cra, FlhDC	Cra	Cra
442	lapC	Nac	ppGpp	ppGpp
443	ccmA	RpoD, FNR, ModE, Nac, NarL, NarP	N Reduction	FlhDC and ModE and NarP and NarL and Fnr
444	napC	RpoD, FNR, IscR, ModE, Nac, NarL, NarP	N Reduction	FlhDC and ModE and NarP and NarL and Fnr
445	napB	RpoD, FNR, IscR, ModE, Nac, NarL, NarP	N Reduction	FlhDC and ModE and NarP and NarL and Fnr
446	napH	RpoD, FNR, IscR, ModE, NarL, NarP	N Reduction	FlhDC and ModE and NarP and NarL and Fnr
447	napG	RpoD, FNR, IscR, ModE, NarL, NarP	N Reduction	FlhDC and ModE and NarP and NarL and Fnr
448	napA	RpoD, FNR, IscR, ModE, NarL, NarP	N Reduction	FlhDC and ModE and NarP and NarL and Fnr
449	napD	RpoD, FNR, IscR, ModE, NarL, NarP	N Reduction	FlhDC and ModE and NarP and NarL and Fnr
450	napF	RpoD, FNR, IscR, ModE, NarL, NarP	N Reduction	FlhDC and ModE and NarP and NarL and Fnr
451	yojI	Fur	Fur-2	Fur
452	atoS		Crp-1	Crp
453	inaA	GlaR, MarA, Rob, SoxS	SoxS	SoxS
454	glpQ	RpoN, CRP, GlpR, IHF	Glycerol	Crp and GlpR
455	glpT	CRP, Fis, GlpR, IHF, PlaR	Glycerol	Crp and GlpR
456	glpA	CRP, GlpR, PlaR	Glycerol	Crp and GlpR
457	glpB	CRP, GlpR	Glycerol	Crp and GlpR
458	glpC	CRP, GlpR	Glycerol	Crp and GlpR
459	arnB	BasR	BasR	BasR
460	arnC	BasR	BasR	BasR
461	arnA	BasR	BasR	BasR
462	arnD	BasR	BasR	BasR
463	arnT	BasR	BasR	BasR
464	elaB	RpoS, OxyR	RpoS	RpoS
465	nuoN	RpoD, ArcA, FNR, Fis, IHF, OmpR, RyhB	NDH-1	NarL and ArcA and IHF and Fnr and Fis and ryhB
466	nuoM	RpoD, ArcA, FNR, Fis, IHF, RyhB	NDH-1	NarL and ArcA and IHF and Fnr and Fis and ryhB
467	nuoL	RpoD, ArcA, FNR, Fis, IHF, RyhB	NDH-1	NarL and ArcA and IHF and Fnr and Fis and ryhB
468	nuoJ	RpoD, ArcA, FNR, Fis, IHF, RyhB	NDH-1	NarL and ArcA and IHF and Fnr and Fis and ryhB
469	nuoI	RpoD, ArcA, FNR, Fis, IHF, RyhB	NDH-1	NarL and ArcA and IHF and Fnr and Fis and ryhB
470	nuoH	RpoD, ArcA, FNR, Fis, IHF, RyhB	NDH-1	NarL and ArcA and IHF and Fnr and Fis and ryhB
471	nuoG	RpoD, ArcA, FNR, Fis, IHF, RyhB	NDH-1	NarL and ArcA and IHF and Fnr and Fis and ryhB
472	yfbS		Fnr-2	Fnr
473	yfcC	ArgR, Lrp	Fnr-2	Fnr
474	yfcG		RpoS	RpoS
475	purF	RpoD, PurR	Purine	PurR and ppGpp
476	cvpA	RpoD, ArgR, PurR	Purine	PurR and ppGpp
477	fadJ	ArcA, FadR	Fatty Acid	FadR
478	fadI	ArcA, FadR	Fatty Acid	FadR
479	yfdC	GlaR	RpoS	RpoS
480	yfdV	RpoD, EvgA, GlaR, Nac	EvgA	EvgA
481	oxc	RpoD, EvgA, GlaR	EvgA	EvgA
482	frc	RpoD, EvgA	EvgA	EvgA
483	yfdX	RpoD, EvgA	EvgA	EvgA
484	cysK	RpoD, CysB	Cysteine-1	CysB
485	cysM	RpoD, CysB	Cysteine-1	CysB
486	cysA	RpoD, CysB	Cysteine-1	CysB
487	cysW	RpoD, CysB	Cysteine-1	CysB
488	cysU	RpoD, CysB	Cysteine-1	CysB
489	cysP	RpoD, CysB	Cysteine-1	CysB
490	ucpA		Crp-1	Crp
491	talA	RpoS	RpoS	RpoS
492	tktB	RpoS	RpoS	RpoS
493	aegA		Fnr-2	Fnr
494	purC	RpoD, PurR	Purine	PurR and ppGpp
495	uraA	RpoD, FNR	Pyrimidine	PurR or UTP
496	upp	RpoD, FNR	Pyrimidine	PurR or UTP
497	purM	RpoD, FNR, PurR	Purine	PurR and ppGpp
498	purN	RpoD, FNR, PurR	Purine	PurR and ppGpp
499	rlmN		ppGpp	ppGpp
500	pepB		Isc System	ryhB or IscR
501	iscX	RpoD	Isc System	ryhB or IscR
502	fdx	RpoD	Isc System	ryhB or IscR
503	hscA	RpoD	Isc System	ryhB or IscR
504	hscB	RpoD	Isc System	ryhB or IscR
505	iscA	RpoD, IscR, RyhB	Isc System	ryhB or IscR
506	iscU	RpoD, IscR, RyhB	Isc System	ryhB or IscR
507	iscS	RpoD, IscR, RyhB	Isc System	ryhB or IscR
508	iscR	RpoD, FnrS, IscR, RyhB	Isc System	ryhB or IscR
509	suhB		ppGpp	ppGpp
510	yphA		RpoS	RpoS
511	glyA	RpoD, MetR, PurR	Purine	PurR and ppGpp
512	purL	RpoD, PurR	Purine	PurR and ppGpp
513	rseA	RpoD, RpoE, RpoN, RpoS, CRP, CpxR, GlrR, NtrC, RcsB	RpoE	RpoE
514	rpoE	RpoD, RpoE, RpoN, RpoS, CRP, CpxR, CsrA, GlrR, NtrC, RcsB	RpoE	RpoE
515	grcA	RpoD, FNR, Fis, PdhR	Fnr-3	Fnr
516	trxC	RpoD, OxyR	OxyR	OxyR
517	kgtP	ArcA	ArcA	ArcA
518	clpB	RpoD, RpoH	RpoH	RpoH
519	tyrA	RpoD, SoxR, TyrR	Tyr/Trp/Phe	TyrR or TrpR or Trp-tRNA
520	aroF	RpoD, Nac, SoxR, TyrR	Tyr/Trp/Phe	TyrR or TrpR or Trp-tRNA
521	yfiL	GlaR, Nac	RpoS	RpoS
522	rimM	RpoD	Translation	DksA
523	rpsP	RpoD	Translation	DksA
524	grpE	RpoH	RpoH	RpoH
525	recN	Fur, LexA	DNA Damage	LexA
526	glaH	RpoS, ArcA, CRP, GlaR, Lrp, Nac	Glutarate	RpoS and H-NS and Crp and Lrp and GlaR and ppGpp
527	lhgD	RpoS, CRP, GlaR, Lrp	Glutarate	RpoS and H-NS and Crp and Lrp and GlaR and ppGpp
528	gabD	RpoD, RpoS, CRP, GlaR, Lrp, Nac	RpoS	RpoS
529	gabT	RpoD, RpoS, CRP, GlaR, Lrp, Nac	RpoS	RpoS
530	gabP	RpoD, RpoS, CRP, GlaR, Lrp, Nac	Glutarate	RpoS and H-NS and Crp and Lrp and GlaR and ppGpp
531	kbp	CpxR	RpoS	RpoS
532	ygaM	Nac	RpoS	RpoS
533	nrdH	RpoD, Fur, NrdR	NrdR	NrdR
534	nrdI	RpoD, Fur, NrdR	NrdR	NrdR
535	nrdE	RpoD, Fur, NrdR	NrdR	NrdR
536	nrdF	RpoD, Fur, NrdR	NrdR	NrdR
537	proV	RpoD, RpoS, H-NS, IHF	Osmoprotectant	RpoS and ppGpp and IHF and H-NS
538	proW	RpoD, RpoS, H-NS, IHF	Osmoprotectant	RpoS and ppGpp and IHF and H-NS
539	proX	RpoD, RpoS, H-NS, IHF	Osmoprotectant	RpoS and ppGpp and IHF and H-NS
540	ygaY		Osmoprotectant	RpoS and ppGpp and IHF and H-NS
541	recX	RpoD, LexA	DNA Damage	LexA
542	srlA	RpoD, Spf	Sorbitol	SrlR and GutM and Crp and H-NS
543	srlE	RpoD	Sorbitol	SrlR and GutM and Crp and H-NS
544	srlB	RpoD	Sorbitol	SrlR and GutM and Crp and H-NS
545	srlD	RpoD	Sorbitol	SrlR and GutM and Crp and H-NS
546	hycA	RpoN, FhlA, IHF, ModE	FHL	RpoN and NsrR and ModE and IHF and FhlA
547	hypA	RpoN, FhlA, IHF	Fnr-2	Fnr
548	hypC	RpoN, FNR, FhlA, IHF	Fnr-1	Fnr
549	hypD	RpoN, FNR, FhlA, IHF	Fnr-1	Fnr
550	hypE	RpoN, FNR, FhlA, IHF	Fnr-1	Fnr
551	ygbJ		YgbI	YgbI
552	ygbL		YgbI	YgbI
553	rpoS	RpoD, ArcA, ArcZ, CRP, CyaR, MqsA, RprA, TorR	RpoS	RpoS
554	cysC	RpoD, CysB	Cysteine-1	CysB
555	cysN	RpoD, CysB, GlaR	Cysteine-1	CysB
556	cysD	RpoD, CysB	Cysteine-1	CysB
557	cysH	RpoD, IHF	Cysteine-1	CysB
558	cysI	RpoD, IHF	Cysteine-1	CysB
559	cysJ	RpoD, IHF, Nac	Cysteine-1	CysB
560	queD	Nac	ppGpp	ppGpp
561	yqcE		Crp-1	Crp
562	gudD		Sugar Diacid	CdaR
563	gudX	Nac	Sugar Diacid	CdaR
564	gudP		Sugar Diacid	CdaR
565	fucO	SrsR	FucR/ExuR	FucR or ExuR
566	fucA	Nac, SrsR	FucR/ExuR	FucR or ExuR
567	fucP	CRP, Spf, SrsR	FucR/ExuR	FucR or ExuR
568	fucI	CRP, SrsR	FucR/ExuR	FucR or ExuR
569	fucK	CRP, SrsR	FucR/ExuR	FucR or ExuR
570	ygdI		RpoS	RpoS
571	argA	ArgR	Arginine	ArgR
572	yqeG		Lrp	Lrp
573	ygeV		Crp-1	Crp
574	ygeW	CRP	YgeV	YgeV
575	ygeX		YgeV	YgeV
576	yqeC		Crp-1	Crp
577	mocA		Crp-1	Crp
578	ygfK		YgeV	YgeV
579	ssnA	RpoD	YgeV	YgeV
580	xdhD		YgeV	YgeV
581	fldB	RpoD	SoxS	SoxS
582	gcvP	RpoD, CRP, GcvA, Lrp	Glycine	PurR and Fnr and ppGpp and Crp and Lrp and GcvA
583	gcvH	RpoD, CRP, GcvA, Lrp	Glycine	PurR and Fnr and ppGpp and Crp and Lrp and GcvA
584	gcvT	RpoD, CRP, GcvA, Lrp, Nac	Glycine	PurR and Fnr and ppGpp and Crp and Lrp and GcvA
585	epd	RpoD, RpoS, CRP, Cra, FlhDC	Cra	Cra
586	metK	RpoD, RpoS, Lrp	Methionine	MetJ
587	yqgA		Fnr-2	Fnr
588	glcA	RpoD, ArcA, GlcC, Nac, PdhR	Glycolate	IHF and ArcA and PdhR and GlcC
589	glcB	RpoD, ArcA, GlcC, PdhR	Glycolate	IHF and ArcA and PdhR and GlcC
590	glcG	RpoD, ArcA, GlcC, PdhR	Glycolate	IHF and ArcA and PdhR and GlcC
591	glcD	RpoD, ArcA, GlcC, LldR, PdhR	Glycolate	IHF and ArcA and PdhR and GlcC
592	glcC	RpoD, ArcA, Fis, GlcC	ArcA	ArcA
593	hybC	RpoD	Fnr-1	Fnr
594	hybB	RpoD	Fnr-1	Fnr
595	hybA	RpoD	Fnr-1	Fnr
596	yghW		Molybdenum	Crp and FliA and ModE
597	gpr	Fur	Crp-1	Crp
598	yghA		RpoS	RpoS
599	exbD		Fur-2	Fur
600	exbB	Fur	Fur-2	Fur
601	metC	MetJ	Methionine	MetJ
602	ttdR	Dan, GlaR	Fnr-2	Fnr
603	nfeF	Fur, NfeR	Fur-2	Fur
604	aer	FliA, CRP, FNR	FliA	FliA
605	patA	RpoN, RpoS, NtrC	RpoS	RpoS
606	uxaA	CRP	FucR/ExuR	FucR or ExuR
607	uxaC	CRP, Fur, Nac	FucR/ExuR	FucR or ExuR
608	exuT	DpiA, Nac	FucR/ExuR	FucR or ExuR
609	yqjC		RpoS	RpoS
610	yqjD		RpoS	RpoS
611	yqjE		RpoS	RpoS
612	yqjK		RpoS	RpoS
613	yqjG		RpoS	RpoS
614	tdcF	CRP, IHF, TdcA, TdcR	Thr/Ser-1	TdcA and TdcR and IHF and Fnr and Crp
615	tdcE	CRP, IHF, TdcA, TdcR	Thr/Ser-1	TdcA and TdcR and IHF and Fnr and Crp
616	tdcD	CRP, IHF, TdcA, TdcR	Thr/Ser-1	TdcA and TdcR and IHF and Fnr and Crp
617	tdcC	CRP, IHF, TdcA, TdcR	Thr/Ser-1	TdcA and TdcR and IHF and Fnr and Crp
618	tdcB	CRP, IHF, TdcA, TdcR	Thr/Ser-1	TdcA and TdcR and IHF and Fnr and Crp
619	tdcA	CRP, IHF, Nac, TdcA, TdcR	Crp-1	Crp
620	garK	Fur	Sugar Diacid	CdaR
621	garR	Fur	Sugar Diacid	CdaR
622	garL	Fur	Sugar Diacid	CdaR
623	garP	Fur	Sugar Diacid	CdaR
624	garD	FNR	Sugar Diacid	CdaR
625	yhbO		RpoS	RpoS
626	ubiT	CsgD, Nac	Fnr-2	Fnr
627	ubiU	Nac	Fnr-3	Fnr
628	ubiV		Fnr-3	Fnr
629	argG	ArgR, CRP, Fur	Arginine	ArgR
630	rplU	RpoD, MlrA, Nac	ppGpp	ppGpp
631	yhcC	ArgR, Nac	Fnr-3	Fnr
632	nanE	RpoD, CRP, Fis, NanR	Sialic Acid	Crp and NanR
633	nanT	RpoD, CRP, Fis, NanR, Spf	Sialic Acid	Crp and NanR
634	rpsI	CRP, RplM	Translation	DksA
635	rplM	CRP, RplM	Translation	DksA
636	yhcO	LldR	RpoS	RpoS
637	dusB	RpoD, CRP, Fis, IHF	ppGpp	ppGpp
638	fis	RpoD, CRP, Fis, IHF	ppGpp	ppGpp
639	rpoA	RpoD	Translation	DksA
640	rpsK	RpoD	Translation	DksA
641	rplO	RpsH	Translation	DksA
642	rplR	RpsH	Translation	DksA
643	rplF	RpsH	Translation	DksA
644	rpsQ	RpoD, FliX	Translation	DksA
645	rpsC	RpoD, FliX	Translation	DksA
646	rplV	RpoD, FliX	Translation	DksA
647	rpsS	RpoD, FliX	Translation	DksA
648	rplB	RpoD, FliX	Translation	DksA
649	rplD	RpoD, FliX	Translation	DksA
650	rplC	RpoD, FliX	Translation	DksA
651	rpsJ	RpoD, FliX	Translation	DksA
652	bfr	Nac	RpoS	RpoS
653	fusA	RpoE	Translation	DksA
654	rpsL		Translation	DksA
655	kefG		ArcA	ArcA
656	argD	ArgR	Arginine	ArgR
657	fic	RpoS	RpoS	RpoS
658	yhfG	RpoS	RpoS	RpoS
659	nirB	RpoD, Cra, FNR, Fis, H-NS, IHF, NarL, NarP, RyhB	Fnr-3	Fnr
660	nirD	RpoD, Cra, FNR, Fis, H-NS, IHF, NarL, NarP	Fnr-1	Fnr
661	nirC	RpoD, Cra, FNR, Fis, H-NS, IHF, NarL, NarP	N Reduction	FlhDC and ModE and NarP and NarL and Fnr
662	mrcA		ppGpp	ppGpp
663	hslO	RpoH	RpoH	RpoH
664	nfuA	RpoH, IscR	Isc System	ryhB or IscR
665	glpD	RpoD, ArcA, CRP, GlpR	Glycerol	Crp and GlpR
666	ggt		RpoS	RpoS
667	livF	RpoD	Lrp	Lrp
668	livG	RpoD	Lrp	Lrp
669	livM	RpoD, Nac	Lrp	Lrp
670	livH	RpoD, Nac	Lrp	Lrp
671	livK	RpoD, Nac	Lrp	Lrp
672	livJ	RpoD	Lrp	Lrp
673	zntA	RpoD, ZntR	Zinc-1	Zur or ZntR or CueR
674	yhhT		RpoS	RpoS
675	nikA	FNR, NikR	Nickel	RpoN and NarL and NikR and Fnr
676	nikB	FNR, NikR	Nickel	RpoN and NarL and NikR and Fnr
677	nikC	FNR, NikR	Nickel	RpoN and NarL and NikR and Fnr
678	nikD	FNR, NikR	Nickel	RpoN and NarL and NikR and Fnr
679	nikE	FNR, NikR	Nickel	RpoN and NarL and NikR and Fnr
680	yhiM	GadE, GadRcs, H-NS	GadXW	GadX and GadW
681	slp	RpoD, GadRcs, GadX, H-NS, YdeO	GadXW	GadX and GadW
682	yhiD	RpoD, RpoS, FliZ, GadE, H-NS, MarA, PhoP	GadXW	GadX and GadW
683	hdeB	RpoD, RpoS, FliZ, GadE, GadW, GadX, H-NS, MarA, PhoP	GadXW	GadX and GadW
684	hdeA	RpoD, RpoS, FliZ, GadE, H-NS, MarA, PhoP	GadXW	GadX and GadW
685	hdeD	RpoD, RpoS, CyaR, GadE, GadX, H-NS, PhoP, RprA	GadXW	GadX and GadW
686	gadE	RpoD, RpoS, ArcA, CRP, EvgA, FliZ, GadX, H-NS, Nac, YdeO	GadXW	GadX and GadW
687	mdtE	RpoD, RpoS, CRP, EvgA, FliZ, GadE, GadX, H-NS, Nac, YdeO	GadXW	GadX and GadW
688	mdtF	RpoD, RpoS, CRP, EvgA, FliZ, GadE, GadX, H-NS, YdeO	GadXW	GadX and GadW
689	gadA	RpoD, RpoS, AdiY, GadRcs, GadW, GadX, H-NS, RcsB	GadXW	GadX and GadW
690	yhjE	ArcA, Lrp, Nac	Lrp	Lrp
691	pdeH		FliA	FliA
692	dppF	RpoD, Fur	Dipeptide	gcvB and IHF and Fnr
693	dppD	RpoD, Fur	Dipeptide	gcvB and IHF and Fnr
694	dppC	RpoD, Fur	Dipeptide	gcvB and IHF and Fnr
695	dppB	RpoD, Fur	Dipeptide	gcvB and IHF and Fnr
696	dppA	RpoD, ArcA, Nac	Dipeptide	gcvB and IHF and Fnr
697	yhjX	RpoD, PyrR	Pyruvate-2	PyrR
698	yhjY		RpoS	RpoS
699	yiaG	RpoS	RpoS	RpoS
700	xylB	AraC, XylR	Xylose	Crp and XylR
701	xylA	XylR	Xylose	Crp and XylR
702	xylF	XylR	Xylose	Crp and XylR
703	xylG	XylR	Xylose	Crp and XylR
704	xylH	XylR	Xylose	Crp and XylR
705	ysaA		Fnr-2	Fnr
706	yiaK	RpoD, RpoE, CRP, IHF, PlaR	PlaR	PlaR and RpoE and Crp and IHF
707	lldP	RpoD, ArcA, LldR, PdhR	ArcA	ArcA
708	tdh	RpoD, Lrp	Lrp	Lrp
709	kbl	RpoD, Nac	Lrp	Lrp
710	xanP		Purine	PurR and ppGpp
711	yicJ	RpoE, Nac	Xylose	Crp and XylR
712	uhpT	RpoD, CRP, UhpA, UvrY	FliA	FliA
713	yidF		Crp-1	Crp
714	ibpB	RpoH, RpoN	RpoH	RpoH
715	ibpA	RpoH, Nac	RpoH	RpoH
716	rpmH	Nac	ppGpp	ppGpp
717	rnpA		ppGpp	ppGpp
718	yidC		ppGpp	ppGpp
719	tnaA	RpoD, CRP, Nac, RplD, TorR	Tryptophanase	Crp and TorR and Nac and L-tryptophan
720	tnaB	RpoD, CRP, Nac, TorR	Tryptophanase	Crp and TorR and Nac and L-tryptophan
721	pstA	RpoD, RpoS, IHF, PhoB	Phosphate-1	PhoB
722	pstC	RpoD, RpoS, IHF, Nac, PhoB	Phosphate-1	PhoB
723	pstS	RpoD, RpoS, IHF, Nac, PhoB	Phosphate-1	PhoB
724	rbsD	RpoD, DsrA, RbsR	Ribose	dsrA and Crp and RbsR
725	rbsA	RpoD, DsrA, RbsR	Ribose	dsrA and Crp and RbsR
726	rbsC	RpoD, DsrA, RbsR	Ribose	dsrA and Crp and RbsR
727	rbsK	RpoD, DsrA, RbsR	Ribose	dsrA and Crp and RbsR
728	rbsR	RpoD, DsrA, RbsR	Ribose	dsrA and Crp and RbsR
729	ilvM	RpoD, IHF, Lrp	Leu/Val/Ile	Lrp and IHF and Ile-tRNA and Leu-tRNA and Val-tRNA and ppGpp
730	ilvE	RpoD, IHF, Lrp	Leu/Val/Ile	Lrp and IHF and Ile-tRNA and Leu-tRNA and Val-tRNA and ppGpp
731	ilvD	RpoD, GcvB, IHF, Lrp	Leu/Val/Ile	Lrp and IHF and Ile-tRNA and Leu-tRNA and Val-tRNA and ppGpp
732	ilvA	RpoD, IHF, Lrp	Leu/Val/Ile	Lrp and IHF and Ile-tRNA and Leu-tRNA and Val-tRNA and ppGpp
733	yigI	ArcA, Nac	ArcA	ArcA
734	recQ		ppGpp	ppGpp
735	metR	MetJ, MetR, Nac, OxyR	Methionine	MetJ
736	metE	MetJ, MetR, Nac, OxyR	Methionine	MetJ
737	ysgA		RpoS	RpoS
738	fadA	RpoD, ArcA, Fis	Fatty Acid	FadR
739	fadB	RpoD, ArcA, Fis	Fatty Acid	FadR
740	yihG	RpoS	ppGpp	ppGpp
741	glnL	RpoD, RpoN, Fis, NtrC	NtrC-2	NtrC and RpoN
742	ompL		Sulfoquinovose	CsqR
743	yihP		Sulfoquinovose	CsqR
744	yihQ	Nac	Sulfoquinovose	CsqR
745	yihR		Sulfoquinovose	CsqR
746	yihS	RpoD, CsqR	Sulfoquinovose	CsqR
747	yihT	RpoD, CsqR	Sulfoquinovose	CsqR
748	yihU	RpoD, CsqR	Sulfoquinovose	CsqR
749	yihV	RpoD, CsqR	Sulfoquinovose	CsqR
750	fdoH	SdhX	FDH-O	sdhX
751	rhaM		Rhamnose	Crp and RhaS
752	rhaD	RpoD, CRP, RhaS	Rhamnose	Crp and RhaS
753	rhaA	RpoD, CRP, RhaS	Rhamnose	Crp and RhaS
754	rhaB	RpoD, CRP, RhaS	Rhamnose	Crp and RhaS
755	rhaS	RpoD, RpoS, CRP, RhaR, RhaS	Rhamnose	Crp and RhaS
756	rhaR	RpoD, RpoS, CRP, RhaR, RhaS	Rhamnose	Crp and RhaS
757	rhaT	RpoD, RhaS	Rhamnose	Crp and RhaS
758	kdgT	GlaR	SoxS	SoxS
759	fpr	MarA, SoxS	SoxS	SoxS
760	glpK	RpoD, Fur, GlpR, Nac	Glycerol	Crp and GlpR
761	glpF	RpoD, Fur, GlpR	Glycerol	Crp and GlpR
762	hslU	RpoH	RpoH	RpoH
763	hslV	RpoH	RpoH	RpoH
764	metJ	RpoD	Methionine	MetJ
765	metB	RpoD, MetJ	Methionine	MetJ
766	metL	RpoD, MetJ	Methionine	MetJ
767	metF	RpoD, MetJ	Methionine	MetJ
768	katG	RpoD, FNR, Nac, OxyR, SdhX	OxyR	OxyR
769	argE	RpoD, ArgR	Arginine	ArgR
770	argC	RpoD, ArgR	Arginine	ArgR
771	argB	RpoD, ArgR	Arginine	ArgR
772	argH	RpoD, ArgR	Arginine	ArgR
773	sthA	ArcA, Spf	ArcA	ArcA
774	rplL		Translation	DksA
775	thiH		Thiamine-1	Thiamine diphosphate
776	thiG		Thiamine-1	Thiamine diphosphate
777	thiF		Thiamine-1	Thiamine diphosphate
778	thiE		Thiamine-1	Thiamine diphosphate
779	thiC	ArcA	Thiamine-1	Thiamine diphosphate
780	rsd	RpoD, RpoS, ArcA, CueR, Fur, KdpE, McbR, Nac, NhaR, PhoP, RcdA, SdiA, SlyA, ZntR	ArcA	ArcA
781	zraP	ZraR	Zinc-2	ZraR
782	purD	RpoD, PurR, RbsR	Purine	PurR and ppGpp
783	purH	RpoD, CRP, PurR, RbsR	Purine	PurR and ppGpp
784	metA	RpoD, RpoH, MetJ	Methionine	MetJ
785	lysC	RpoD, ArgP	Lysine/T2SS	ArgP
786	yjbF	RpoD, IHF	Capsule	RcsAB
787	yjbG	RpoD, IHF	Capsule	RcsAB
788	xylE	CRP, CpxR, XylR	Xylose	Crp and XylR
789	malG	RpoD, CRP, Fis, MalT	Maltose	MalT
790	malF	RpoD, CRP, Fis, MalT	Maltose	MalT
791	malE	RpoD, CRP, Fis, MalT, OmpR	Maltose	MalT
792	malK	CRP, MalT	Maltose	MalT
793	lamB	CRP, MalT	Maltose	MalT
794	malM	CRP, MalT	Maltose	MalT
795	lexA	RpoD, LexA	DNA Damage	LexA
796	soxS	RpoD, AcrR, MgrR, SoxR, SoxS	SoxS	SoxS
797	ghxP		Purine	PurR and ppGpp
798	nrfA	RpoD, FNR, Fis, IHF, NarL, NarP	Cytochrome c	FlhDC and IHF and NsrR and NarL and NarP and Fis and Fnr
799	nrfB	RpoD, FNR, Fis, IHF, NarL, NarP, NsrR	Cytochrome c	FlhDC and IHF and NsrR and NarL and NarP and Fis and Fnr
800	nrfC	RpoD, FNR, Fis, IHF, NarL, NarP	Cytochrome c	FlhDC and IHF and NsrR and NarL and NarP and Fis and Fnr
801	nrfD	RpoD, FNR, Fis, IHF, NarL, NarP	Cytochrome c	FlhDC and IHF and NsrR and NarL and NarP and Fis and Fnr
802	yjdN		RpoS	RpoS
803	rdcA		FliA	FliA
804	rdcB		FliA	FliA
805	melR	RpoD, CRP, MelR	Crp-1	Crp
806	fumB	DcuR	Fnr-1	Fnr
807	dcuB	RpoD, ArcA, DcuR	Fnr-1	Fnr
808	cadA	RpoD, CadC, GadRcs, H-NS, Lrp, OmpR	Thr/Ser-1	TdcA and TdcR and IHF and Fnr and Crp
809	cadB	RpoD, CadC, GadRcs, H-NS, Lrp, OmpR	Thr/Ser-1	TdcA and TdcR and IHF and Fnr and Crp
810	groS	Nac	RpoH	RpoH
811	groL		RpoH	RpoH
812	efp		ppGpp	ppGpp
813	blc	RpoS, Nac	RpoS	RpoS
814	frdD	RpoD, RpoS, DcuR, FNR, NarL	Fnr-1	Fnr
815	frdC	RpoD, RpoS, DcuR, FNR, NarL	Fnr-1	Fnr
816	frdB	RpoD, RpoS, DcuR, FNR, NarL	Fnr-1	Fnr
817	frdA	RpoD, RpoS, DcuR, FNR, NarL	Fnr-1	Fnr
818	yjfI		YjfJ	YjfJ
819	yjfJ		YjfJ	YjfJ
820	yjfN		Crp-1	Crp
821	bsmA		Crp-1	Crp
822	rplI	CRP, S6:S18 ribosomal subunit complex	Translation	DksA
823	cycA	ArcA, CRP, Lrp, Nac	NtrC-1	RpoN and RpoS and NtrC
824	ytfE	NsrR	NO Stress	NsrR or NarP
825	nrdG	RpoD, FNR, H-NS, Nac, NrdR	Fnr-1	Fnr
826	nrdD	RpoD, FNR, H-NS, NrdR	Fnr-1	Fnr
827	ridA	Lrp	Pyrimidine	PurR or UTP
828	pyrI		Pyrimidine	PurR or UTP
829	pyrB	Nac	Pyrimidine	PurR or UTP
830	yjgH	Nac	RpoS	RpoS
831	argI	RpoD, ArgR	Arginine	ArgR
832	yjgN	Nac	gcvB	gcvB
833	idnD	CRP, GlaR	Gluconate	GntR and Crp
834	ahr		RpoS	RpoS
835	fecE	FecI, Fur	Ferric Citrate	PdhR and HypT and Nac and Crp and Fur and FecI
836	fecC	FecI, Fur	Ferric Citrate	PdhR and HypT and Nac and Crp and Fur and FecI
837	fecB	FecI, Fur	Ferric Citrate	PdhR and HypT and Nac and Crp and Fur and FecI
838	fecA	FecI, Fur	Ferric Citrate	PdhR and HypT and Nac and Crp and Fur and FecI
839	fecR	RpoD, Fur, SlyA	Fur-2	Fur
840	fecI	RpoD, Fur, SlyA	Fur-2	Fur
841	nanC	CRP, NagC, NanR, Spf	Sialic Acid	Crp and NanR
842	fimA	RpoD, Fis, H-NS, Lrp	Fimbriae	QseB and IHF and Lrp and H-NS
843	fimI	RpoD, Fis, H-NS, Lrp	Fimbriae	QseB and IHF and Lrp and H-NS
844	fimC	RpoD, Fis, H-NS, Lrp	Fimbriae	QseB and IHF and Lrp and H-NS
845	fimD	RpoD, Fis, H-NS, Lrp	Fimbriae	QseB and IHF and Lrp and H-NS
846	fimF	RpoD, Fis, H-NS, Lrp	Fimbriae	QseB and IHF and Lrp and H-NS
847	fimG	RpoD, Fis, H-NS, Lrp	Fimbriae	QseB and IHF and Lrp and H-NS
848	fimH	RpoD, Fis, H-NS, Lrp	Fimbriae	QseB and IHF and Lrp and H-NS
849	btsT	RpoS, BtsR, CRP, CpxR	Pyruvate-1	BtsR
850	tsr	FliA, CpxR	FliA	FliA
851	lgoR	ExuR, UxuR	Crp-1	Crp
852	yjjP	GlaR, H-NS	Fnr-2	Fnr
853	fhuF	Fur, Nac, OxyR	Fur-2	Fur
854	prfC	RpoD, Nac	ppGpp	ppGpp
855	osmY	RpoD, RpoS, ArcA, FliZ, IHF, Lrp, Nac	RpoS	RpoS
856	yjjW		Fnr-1	Fnr
857	thiS		Thiamine-1	Thiamine diphosphate
858	ecnB	RpoS, Nac	RpoS	RpoS
859	glcF	RpoD, ArcA, GlcC, PdhR	Glycolate	IHF and ArcA and PdhR and GlcC
860	glcE	RpoD, ArcA, GlcC, PdhR	Glycolate	IHF and ArcA and PdhR and GlcC
861	ygiQ		ppGpp	ppGpp
862	tdcG	CRP, IHF, TdcA, TdcR	Thr/Ser-1	TdcA and TdcR and IHF and Fnr and Crp
863	cpxP	RpoD, CpxR, ZraR	CpxR	CpxR
864	ilvG	RpoD, IHF, Lrp	Leu/Val/Ile	Lrp and IHF and Ile-tRNA and Leu-tRNA and Val-tRNA and ppGpp
865	yedN		FlhDC-1	FlhDC
866	gatR		Crp-2	Crp
867	ykgO	Zur	Zinc-1	Zur or ZntR or CueR
868	ybdZ	RpoD, FNR, Fur	Fur-1	Fur
869	yidD		ppGpp	ppGpp
870	ytjA		RpoS	RpoS
871	ylcI		Fnr-3	Fnr
872	yjbT		Curli-2	RpoS and FliZ and CpxR and CsgD and BtsR
873	yhiL		gcvB	gcvB
874	ybgU		ArcA	ArcA
875	ymjE	RpoS, PuuR	Putrescine	RpoS and ArcA and PuuR
876	ynaL		RpoS	RpoS
877	yqiD		Fnr-2	Fnr
